# Supplementary material for: Emergency Maternal Hospital Readmissions in the Postnatal Period: A Population‐Based Cohort Study
Source: BJOG. 2024 Sep 18;132(2):178–88. doi: 10.1111/1471-0528.17955 (PMC11625651; doi:10.1111/1471-0528.17955)
Supplement: Supplementary file 1 — Table S1. [file BJO-132-178-s001.zip]

Archive with 11 entries (11 files):
- bjo17955-sup-0001-TableS1.docx
- bjo17955-sup-0002-TableS2.docx
- bjo17955-sup-0003-TableS3.docx
- bjo17955-sup-0004-TableS4.docx
- bjo17955-sup-0005-TableS5.docx
- bjo17955-sup-0006-TableS6.docx
- bjo17955-sup-0007-TableS7.docx
- bjo17955-sup-0008-TableS8.docx
- bjo17955-sup-0009-TableS9.docx
- bjo17955-sup-0010-TableS10.docx
- bjo17955-sup-0011-TableS11.docx
